# Supplementary material for: Predicting multi-class responses to preoperative chemoradiotherapy in rectal cancer patients
Source: Radiat Oncol. 2016 Mar 22;11:50. doi: 10.1186/s13014-016-0623-9 (PMC4804643; doi:10.1186/s13014-016-0623-9)
Supplement: Additional file 1: Table S1. — Clinical information. (XLSX 19.5 kb) [file 13014_2016_623_MOESM1_ESM.xlsx]

## Sheet: clinical_char
No	Chat.No.	Age	Sex	PreCCRT.CEA	durationRT_OP	Dworak.combo46.	Dworak	post.Tx.CEA	tm_size	cell.type	no..of.total.LNs	Lymphatic.invasion	Vascular.invasion	nerve.invasion	lateral.margin	new.staging_T	N	stage.UICC.7th.	AV	PreCCRTT	PreCCRTN	PreCCRT.CEA.1	Op.name
1	SMC_005	68	male	3.09	7.28571	Grade2 : moderate regression	MO	3.01	3.5	MD	19	yes	no	no	negative	T3	N2a	IIIB	8	3	0	3.09	LAR
2	SMC_006	58	male	0.5	7.14286	Grade4 : total regression	TO	0.93	2.5	MD	12	no	no	no	negative	T0	N0	0	7	3	0	0.5	LAR
3	SMC_007	66	male	0.5	8	Grade2 : moderate regression	MO	0.73	1.5	MD	0	no	no	no	negative	T2	Nx	I	2	3	0	0.5	TEM
4	SMC_008	56	male	1.55	8	Grade4 : total regression	TO	1.66	1.8	WD	7	no	no	no	negative	T0	N0	0	4	3	1	1.55	LAR
5	SMC_009	55	female	2.67	6.71429	Grade2 : moderate regression	MO	2.16	1.2	MD	8	no	yes	no	negative	T2	N0	I	5	2	0	2.67	LAR
6	SMC_010	50	female	7.51	7.42857	Grade2 : moderate regression	MO	2.51	4	MUC	30	no	no	no	negative	T3	N0	IIA	6	3	0	7.51	L-LAR, Rt PLND, ileostomy
7	SMC_013	37	male	19.51	7.14286	Grade2 : moderate regression	MO	7.86	2.5	MD	19	no	no	no	positive	T3	N0	IIA	4	3	0	19.51	ISR, colonic pouch, ileostomy
8	SMC_018	59	female	1.37	8	Grade4 : total regression	TO	1.11	1.2	WD	1	no	no	no	negative	T0	N0	0	5	3	0	1.37	LAR
9	SMC_020	46	female	3.77	7.71429	Grade1 : minimal regression	MI	0.59	3.5	MD	19	yes	no	no	positive	T3	N2a	IIIB	5	3	1	3.77	LAR, TAH
10	SMC_021	68	male	1.18	8.14286	Grade1 : minimal regression	MI	1.09	2	MD	8	no	no	no	negative	T2	N1a	IIIA	5	3	0	1.18	LAR, ileostomy
11	SMC_022	49	female	0.5	6.85714	Grade2 : moderate regression	MO	0.5	1.5	MD	0	no	no	no	negative	T1	Nx	I	2	3	0	0.5	TEM
12	SMC_023	62	male	19.08	8.14286	Grade3 : near total regression	NT	0.83	3.4	MD	20	no	no	no	negative	T2	N1a	IIIA	4	3	1	19.08	ISR, colonic pouch, ileostomy
13	SMC_024	65	female	2.48	8.14286	Grade2 : moderate regression	MO	1.3	1.7	MUC	7	no	no	no	negative	T2	N0	I	6	1	1	2.48	ISR, colonic pouch, ileostomy
14	SMC_025	63	male	1.31	8.85714	Grade2 : moderate regression	MO	1.03	2.5	MD	4	no	no	no	negative	T2	N0	I	3	2	0	1.31	ISR, coloanal, ileostomy
15	SMC_028	41	female	1.97	7.28571	Grade2 : moderate regression	MO	1.49	2.5	WD	12	no	no	no	negative	T3	N0	IIA	4	3	0	1.97	R-LAR, ileostomy
16	SMC_029	33	male	7.07	9.14286	Grade4 : total regression	TO	1.04	3	MD	4	no	no	no	negative	T0	N0	0	4	3	1	7.07	L-LAR, Ileostomy
17	SMC_030	49	male	3.75	5.85714	Grade2 : moderate regression	MO	2.43	3	MD	28	yes	yes	no	negative	T3	N1a	IIIB	2	3	0	3.75	ISR, colonic pouch, Ileostomy
18	SMC_031	50	female	1.8	6.85714	Grade3 : near total regression	NT	1.2	2	MD	22	no	no	no	negative	T2	N0	I	2	3	0	1.8	L-uLAR, ileostomy
19	SMC_032	73	male	2.86	8.57143	Grade2 : moderate regression	MO	1.66	1.5	MD	10	no	no	no	negative	T3	N1a	IIIB	4	3	1	2.86	LAR, ileostomy
20	SMC_033	63	male	1.86	8.14286	Grade2 : moderate regression	MO	2.56	2	MD	1	no	no	no	negative	T2	N0	I	5	3	0	1.86	LAR
21	SMC_035	70	male	1.79	8	Grade2 : moderate regression	MO	1.5	4	MD	8	no	no	no	negative	T3	N0	IIA	6	4	1	1.79	LAR
22	SMC_037	69	male	3.14	7.71429	Grade2 : moderate regression	MO	3.38	2.5	MD	18	no	no	no	negative	T2	N0	I	7	3	1	3.14	LAR
23	SMC_042	39	female	1.57	7.71429	Grade4 : total regression	TO	1.03	2.5	MD	11	no	no	no	negative	T0	N0	0	5	3	1	1.57	LAR, ileostomy
24	SMC_044	58	male	3.53	7.71429	Grade2 : moderate regression	MO	2.13	3	MD	10	yes	yes	no	negative	T2	N1a	IIIA	3	3	1	3.53	ISR, coloanal, ileostomy
25	SMC_050	41	female	4.09	9.57143	Grade3 : near total regression	NT	0.95	2.3	MD	13	yes	no	no	negative	T2	N1a	IIIA	3	3	1	4.09	partial ISR, colonic pouch, ileostomy
26	SMC_051	43	male	1.54	7.14286	Grade2 : moderate regression	MO	1	2.5	MD	22	yes	no	no	negative	T3	N1b	IIIB	1	3	0	1.54	ISR, colonic pouch, ileostomy, Rt PLND
27	SMC_054	48	male	3.68	7.42857	Grade2 : moderate regression	MO	2.69	6.5	WD	20	yes	no	no	positive	T3	N2b	IIIC	3	3	1	3.68	ISR, Coloanal, ileostomy
28	SMC_056	72	male	2.72	8	Grade3 : near total regression	NT	2.59	1	MD	5	no	no	no	negative	T2	N0	I	3	3	0	2.72	partial ISR, coloanal, ileostomy
29	SMC_059	76	male	14.91	7.85714	Grade1 : minimal regression	MI	3.32	6	MD	9	yes	no	no	negative	T3	N2b	IIIC	6	3	0	14.91	LAR
30	SMC_066	68	female	1.23	7	Grade3 : near total regression	NT	0.54	2.5	MD	18	no	no	no	negative	T2	N0	I	1	3	1	1.23	LAR, ileostomy, Both PLND
31	SMC_074	62	male	4.25	8.14286	Grade3 : near total regression	NT	3.51	8	SRC	11	yes	no	no	negative	T3	N2b	IVA	1	4	1	4.25	Miles
32	SMC_075	50	female	0.73	8.28571	Grade2:Moderate regression	MO	1.28	2.5	MD	6	no	no	no	negative	T3	N0	IIA	5	3	1	0.73	LAR
33	SMC_078	40	female	5.32	7.57143	Grade3:Near total regression	NT	0.79	2.4	MUC	12	no	no	no	negative	T3	N0	IIA	4	3	1	5.32	LAR
34	SMC_081	62	male	6.74	8.71429	Grade4:Total regression	TO	0.75	1	MD	10	no	no	no	negative	T0	N0	IVA	1	3	1	6.74	LAR
35	SMC_084	54	female	2.94	8.14286	Grade2:Moderate regression	MO	1.81	3	MD	10	yes	no	no	positive	T3	N1b	IIIB	5	3	0	2.94	ELAR
36	SMC_088	58	male	0.5	7.71429	Grade4:Total regression	TO	0.54	1.5	MD	5	no	no	no	negative	T0	N0	0	3	3	1	0.5	LAR
37	SMC_090	45	male	1.45	7	Grade2:Moderate regression	MO	1.72	2.3	MD	15	no	no	no	negative	T3	N0	IIA	3	4	0	1.45	ISR
38	SMC_091	73	male	2.26	8	Grade2:Moderate regression	MO	3.36	3.5	MD	15	no	no	no	negative	T3	N0	IIA	4	3	1	2.26	LAR
39	SMC_092	71	male	2.02	7.85714	Grade3:Near total regression	NT	2.65	1	MD	2	yes	no	no	negative	T2	N0	I	3	1	0	2.02	ELAR
40	SMC_094	52	male	2.78	7.28571	Grade4:Total regression	TO	2.39	1.5	MD	15	no	no	no	negative	T0	N0	0	4	3	1	2.78	ELAR
41	SMC_098	56	male	0.85	8	Grade3:Near total regression	NT	0.61	2	MD	6	no	no	no	negative	T3	N0	IIA	3	3	1	0.85	ELAR
42	SMC_103	52	male	2.04	8.42857	Grade4:Total regression	TO	1.51	1.5	WD	21	no	no	no	negative	T0	N0	0	3	3	1	2.04	ELAR
43	SMC_104	39	male	0.92	7.85714	Grade4:Total regression	TO	0.6	3.3	MD	19	no	no	no	negative	T0	N0	0	5	3	1	0.92	LAR
44	SMC_107	53	male	2.21	7.85714	Grade3:Near total regression	NT	0.97	4	MD	7	no	no	no	negative	T1	N0	I	2	3	0	2.21	Miles
45	SMC_108	45	male	17.6	8	Grade2:Moderate regression	MO	6.69	2.7	MD	11	no	no	no	negative	T2	N0	I	6	3	1	17.6	LAR
46	SMC_110	67	female	4.18	9.14286	Grade2:Moderate regression	MO	3.53	1	MD	4	no	no	no	negative	T2	N0	I	5	2	0	4.18	LAR
47	SMC_112	50	male	0.78	7.57143	Grade4:Total regression	TO	0.5	1.5	MD	16	no	no	no	negative	T0	N0	0	7	3	1	0.78	LAR
48	SMC_115	69	male	10.61	9.85714	Grade4:Total regression	TO	7.76	2	WD	2	no	no	no	negative	T0	N0	0	3	3	1	7.76	ISR c CAA
49	SMC_116	61	male	5.2	8.14286	Grade 1 : minimal regression	MI	0.89	3	MD	4	no	yes	yes	positive	T3	N1c	IIIB	5	3	1	0.89	LAR
50	SMC_122	61	male	0.94	7.57143	Grade3:Near total regression	NT	0.5	5	MD	13	no	no	no	negative	T2	N1c	IIIA	6	3	2	0.94	LAR
51	SMC_126	71	male	5.24	8	Grade 1 : minimal regression	MI	2.4	2.5	MD	9	no	no	no	positive	T2	N0	I	5	3	1	5.24	LAR
52	SMC_127	62	male	5.4	7.42857	Grade 1 : minimal regression	MI	1.4	2.5	MD	12	no	no	no	negative	T3	N0	IIA	1	2	1	5.4	LAR
53	SMC_130	56	female	0.5	8.14286	Grade4:Total regression	TO	0.5	2	MD	3	no	no	no	negative	T0	N0	0	3	3	1	0.5	LAR
54	SMC_134	51	male	2.32	8.28571	Grade4:Total regression	TO	1.33	4	WD	12	no	no	no	negative	T0	N0	0	4	3	2	2.32	ISR
55	SMC_148	50	male	6.38	7.42857	Grade2:Moderate regression	MO	2.49	3	WD	7	no	no	no	negative	T3	N0	IIA	7	3	0	6.38	LAR
56	SMC_155	46	female	0.78	6.42857	Grade2:Moderate regression	MO	0.5	2.7	WD	20	no	no	no	negative	T2	N1a	IIIA	2	3	0	0.61	ISR
57	SMC_166	46	male	7.29	6	Grade 1 : minimal regression	MI	1.14	3.7	MD	10	no	no	no	negative	T3	N0	IIA	5	3	1	7.29	LAR
58	SMC_183	44	male	0.82	8	Grade2:Moderate regression	MO	0.94	4	SRC	13	no	no	no	negative	T3	N1b	IIIB	2	2	0	0.82	ISR
59	SMC_185	55	female	0.5	9.57143	Grade2:Moderate regression	MO	0.5	1.5	MD	7	yes	no	no	negative	T3	N0	IIA	5	3	1	0.5	LAR
60	SMC_189	56	male	2.26	8.14286	Grade2:Moderate regression	MO	3.57	1.7	MD	13	yes	no	yes	negative	T3	N1	IIIB	3	3	1	2.26	LAR
61	SMC_191	73	male	1.72	8.57143	Grade 1 : minimal regression	MI	2.84	3	MD	9	yes	no	no	negative	T3	N1	IV	8	3	0	1.72	LAR
62	SMC_193	67	male	1.89	7.85714	Grade2:Moderate regression	MO	1.5	2	WD	10	no	no	no	negative	T2	N0	I	6	2	0	1.89	LAR
63	SMC_209	36	male	0.82	9	Grade4:Total regression	TO	0.96	2.5	WD	13	no	no	no	negative	T0	N0	0	4	2	2	0.82	ISR
64	SMC_213	60	male	1.34	10.8571	Grade0:No regression	MI	3.05	3.2	MD	8	yes	no	no	negative	T3	N1	IIIB	3	3	1	1.34	Hartmann's procedure
65	SMC_216	50	male	1.84	8.71429	Grade4:Total regression	TO	0.65	3	WD	11	no	no	no	negative	T0	N1	lll	6	3	2	1.84	ELAR
66	SMC_225	43	female	2.62	9	Grade2:Moderate regression	MO	2.12	1	MD	19	no	no	yes	negative	T2	N1	IIIA	4	3	0	2.62	LAR
67	SMC_232	41	female	NA	7.71429	Grade2:Moderate regression	MO	1.57	4	MD	34	no	no	no	negative	T4	N0	IIB	7	3	2	10.45	LAR
68	SMC_234	57	male	45.05	8.57143	Grade2:Moderate regression	MO	2.64	5.5	WD	7	yes	no	yes	negative	T3	N1	IIIB	5	3	1	45.05	LAR
69	SMC_235	63	male	7.66	8.57143	Grade4:Total regression	TO	2.57	2.5	WD	9	no	no	no	negative	T0	N0	0	4	3	1	7.66	LAR
71	SMC_241	NA	NA	3.28	8	Grade 1 : minimal regression	MI	2.2	3.5	MD	12	yes	no	no	no	T2	N0	I	5	3	1	3.28	LAR
72	SMC_242	NA	NA	12.66	8	Grade4:Total regression	TO	2.94	2	WD	4	no	no	no	negative	T0	N0	0	5	2	2	12.66	LAR
75	SMC_258	NA	NA	3.3	8	Grade3:Near total regression	NT	1.73	2	WD	11	no	no	no	no	T3	N0	IIA	5	3	0	3.3	LAR
76	SMC_267	NA	NA	8.03	8	Grade2:Moderate regression	MO	2.05	5	WD	15	no	yes	no	no	T3	N1	IIIB	6	3	2	8.03	LAR
79	SMC_276	NA	NA	2.11	9	Grade2:Moderate regression	MO	2.11	2	WD	10	no	no	no	no	T3	N0	IIA	5	3	1	2.11	LAR
80	SMC_280	NA	NA	23.4	8	Grade3:Near total regression	NT	0.51	4	MD	10	no	no	no	no	T3	N0	IIA	7	3	2	23.4	LAR
84	SMC_285	NA	NA	2.63	8	Grade2:Moderate regression	MO	2.63	3.5	WD	16	no	no	no	no	T2	N0	I	2	3	1	2.63	ISR c CAA
85	SMC_286	NA	NA	5.48	9	Grade2:Moderate regression	MO	5.48	3	MD	13	no	no	no	no	T3	N0	IIA	5	3	0	5.48	LAR
