# Supplementary material for: Predicting multi-class responses to preoperative chemoradiotherapy in rectal cancer patients
Source: Radiat Oncol. 2016 Mar 22;11:50. doi: 10.1186/s13014-016-0623-9 (PMC4804643; doi:10.1186/s13014-016-0623-9)
Supplement: Additional file 2: Table S2. — List of TO and MI genes used as the features for the prediction model. (XLSX 20.9 kb) [file 13014_2016_623_MOESM2_ESM.xlsx]

## Sheet: Gene_List
MI genes	TO genes
AKR1C2	ADCK4
BCAP29	AP2B1
BLZF1	APC
C1GALT1	ARTN
CASD1	BCAR1
CCNE2	BDKRB1
CFB	BNC1
COX7B	BPIL1
DSC3	C1orf213
EFTUD1	C21orf125
FAM126B	C2orf48
FAM27A	CA9
FAM33A	CLDN17
FAM33A	CLPTM1
FLJ36208	CNTROB
FRK	COPG
FUNDC2	DDX43
GATM	DNAJB14
GLI1	DNAJC21
GLRA2	EIF5
GOSR1	FABP6
GPR182	FAM168B
GPR89B	FDXACB1
hCG_1990547	FLJ25694
IGKC	FLJ39632
ITPR2	FLJ39632
KCNJ1	FLYWCH2
KDM6A	FREM1
KIFAP3	GABRA3
LRRC37A	GANAB
MAGT1	GMPR
MBNL3	GPR158
MTM1	GSDMA
NECAP1	HES1
NSF	HYOU1
PALM3	IER2
PIGN	IER5
PNMA2	IFNA2
RBM7	IGF2BP1
RBMY1E	IL17RA
RIT1	INPP4A
RPS4Y1	ISCA2
RPS6KA6	KIAA0247
RTN4RL1	KRT40
SEC62	LRRC59
SFT2D2	LY6G6C
SKIL	MAGEA2
SLC38A9	MAGEA5
SNCB	MGAT1
SNRPN	MGC16703
SOAT1	MPZL1
SPCS2	MTCH1
SRP9	MTTP
TAF9B	MYH7B
TMEM105	NRIP2
TMEM210	NUDT9
TSPY1	OBSCN
TSPY1	OR13H1
TSPY1	PACSIN2
USP17	PAH
VAPA	PDIA5
VBP1	PLD3
ZC3H12C	PLIN
ZNF841	POTEF
ZNF845	PPAPDC1B
	PRKCSH
	PTAR1
	RAB2B
	RFT1
	RNF121
	RP11-167P23.2		a
	RPL29P30
	RPS27A
	RRAS
	SCAMP5
	SFT2D2
	SLC10A7
	SLC12A8
	SLC39A7
	SLC9A3
	SPACA5
	SRPR
	STK19
	SYNGR2
	TAX1BP3
	TEX14
	TFCP2L1
	TM9SF1
	TMEM147
	TMEM95
	TMPRSS4
	TP53TG5
	TPM4
	TSPAN15
	UPK1A
	VDAC3
	ZFP92
	ZNF317

## Sheet: MI_GO
Category	Term	%	PValue	Genes
GOTERM_BP_FAT	GO:0008104~protein localization	15.2542	0.0102764	SFT2D2, BLZF1, KIFAP3, BCAP29, NECAP1, GOSR1, SEC62, NSF, SRP9
GOTERM_BP_FAT	GO:0015031~protein transport	13.5593	0.015379	SFT2D2, BLZF1, BCAP29, NECAP1, GOSR1, SEC62, NSF, SRP9
GOTERM_BP_FAT	GO:0045184~establishment of protein localization	13.5593	0.016102	SFT2D2, BLZF1, BCAP29, NECAP1, GOSR1, SEC62, NSF, SRP9
GOTERM_BP_FAT	GO:0006613~cotranslational protein targeting to membrane	3.38983	0.0409201	SEC62, SRP9
GOTERM_MF_FAT	GO:0022834~ligand-gated channel activity	5.08475	0.0715755	GLRA2, ITPR2, KCNJ1
GOTERM_MF_FAT	GO:0015276~ligand-gated ion channel activity	5.08475	0.0715755	GLRA2, ITPR2, KCNJ1
GOTERM_MF_FAT	GO:0031406~carboxylic acid binding	5.08475	0.0888116	SOAT1, AKR1C2, GLRA2
KEGG_PATHWAY	hsa04114:Oocyte meiosis	5.08475	0.0510534	CCNE2, RPS6KA6, ITPR2

## Sheet: TO_GO
Category	Term	%	PValue	Genes
GOTERM_BP_FAT	GO:0030334~regulation of cell migration	4.21053	0.0458591	BCAR1, RRAS, BDKRB1, APC
GOTERM_BP_FAT	GO:0048469~cell maturation	3.15789	0.0490335	HES1, TFCP2L1, MTCH1
GOTERM_BP_FAT	GO:0043065~positive regulation of apoptosis	6.31579	0.0524085	IFNA2, OBSCN, GSDMA, MTCH1, RPS27A, APC
GOTERM_BP_FAT	GO:0043068~positive regulation of programmed cell death	6.31579	0.0536978	IFNA2, OBSCN, GSDMA, MTCH1, RPS27A, APC
GOTERM_BP_FAT	GO:0010942~positive regulation of cell death	6.31579	0.0545677	IFNA2, OBSCN, GSDMA, MTCH1, RPS27A, APC
GOTERM_BP_FAT	GO:0040012~regulation of locomotion	4.21053	0.0625005	BCAR1, RRAS, BDKRB1, APC
GOTERM_BP_FAT	GO:0051270~regulation of cell motion	4.21053	0.0632803	BCAR1, RRAS, BDKRB1, APC
GOTERM_BP_FAT	GO:0030335~positive regulation of cell migration	3.15789	0.0663695	BCAR1, BDKRB1, APC
GOTERM_BP_FAT	GO:0045806~negative regulation of endocytosis	2.10526	0.0686957	PACSIN2, SCAMP5
GOTERM_BP_FAT	GO:0040008~regulation of growth	5.26316	0.0777057	BCAR1, TFCP2L1, BDKRB1, RPS27A, TP53TG5
GOTERM_BP_FAT	GO:0051272~positive regulation of cell motion	3.15789	0.0784341	BCAR1, BDKRB1, APC
GOTERM_BP_FAT	GO:0040017~positive regulation of locomotion	3.15789	0.0784341	BCAR1, BDKRB1, APC
GOTERM_BP_FAT	GO:0021700~developmental maturation	3.15789	0.0825988	HES1, TFCP2L1, MTCH1
GOTERM_MF_FAT	GO:0005198~structural molecule activity	8.42105	0.0385045	CLDN17, OBSCN, MPZL1, ISCA2, KRT40, COPG, TPM4, RPS27A
KEGG_PATHWAY	hsa00510:N-Glycan biosynthesis	3.15789	0.0210455	MGAT1, RFT1, GANAB
KEGG_PATHWAY	hsa04810:Regulation of actin cytoskeleton	4.21053	0.0865904	BCAR1, RRAS, BDKRB1, APC

## Sheet: TO_GENES
ID	Gene Name
ADCK4	aarF domain containing kinase 4
AP2B1	adaptor-related protein complex 2, beta 1 subunit
APC	adenomatous polyposis coli
ARTN	artemin
BCAR1	similar to breast cancer anti-estrogen resistance 1; breast cancer anti-estrogen resistance 1
BDKRB1	bradykinin receptor B1
BNC1	basonuclin 1
BPIL1	bactericidal/permeability-increasing protein-like 1
C1orf213	chromosome 1 open reading frame 213
C21orf125	chromosome 21 open reading frame 125
C2orf48	chromosome 2 open reading frame 48
CA9	carbonic anhydrase IX
CLDN17	claudin 17
CLPTM1	cleft lip and palate associated transmembrane protein 1
CNTROB	centrobin, centrosomal BRCA2 interacting protein
COPG	coatomer protein complex, subunit gamma
DDX43	DEAD (Asp-Glu-Ala-Asp) box polypeptide 43
DNAJB14	DnaJ (Hsp40) homolog, subfamily B, member 14
DNAJC21	DnaJ (Hsp40) homolog, subfamily C, member 21
EIF5	eukaryotic translation initiation factor 5
FABP6	fatty acid binding protein 6, ileal
FAM168B	family with sequence similarity 168, member B
FDXACB1	ferredoxin-fold anticodon binding domain containing 1
FLJ25694	hypothetical protein FLJ25694
FLJ39632	hypothetical LOC642477; hypothetical LOC400879
FLYWCH2	FLYWCH family member 2
FREM1	FRAS1 related extracellular matrix 1
GABRA3	gamma-aminobutyric acid (GABA) A receptor, alpha 3
GANAB	glucosidase, alpha; neutral AB
GMPR	guanosine monophosphate reductase
GPR158	G protein-coupled receptor 158
GSDMA	gasdermin A
HES1	hairy and enhancer of split 1, (Drosophila)
HYOU1	hypoxia up-regulated 1
IER2	immediate early response 2
IER5	immediate early response 5
IFNA2	interferon, alpha 2
IGF2BP1	insulin-like growth factor 2 mRNA binding protein 1
IL17RA	interleukin 17 receptor A
INPP4A	inositol polyphosphate-4-phosphatase, type I, 107kDa
ISCA2	iron-sulfur cluster assembly 2 homolog (S. cerevisiae)
KIAA0247	KIAA0247
KRT40	keratin 40
LRRC59	leucine rich repeat containing 59
LY6G6C	lymphocyte antigen 6 complex, locus G6C
MAGEA2	melanoma antigen family A, 2; melanoma antigen family A, 2B
MAGEA5	melanoma antigen family A, 5
MGAT1	mannosyl (alpha-1,3-)-glycoprotein beta-1,2-N-acetylglucosaminyltransferase
MGC16703	tubulin, alpha pseudogene
MPZL1	myelin protein zero-like 1
MTCH1	mitochondrial carrier homolog 1 (C. elegans)
MTTP	microsomal triglyceride transfer protein
MYH7B	myosin, heavy chain 7B, cardiac muscle, beta
NRIP2	nuclear receptor interacting protein 2
NUDT9	nudix (nucleoside diphosphate linked moiety X)-type motif 9
OBSCN	obscurin, cytoskeletal calmodulin and titin-interacting RhoGEF
OR13H1	olfactory receptor, family 13, subfamily H, member 1
PACSIN2	protein kinase C and casein kinase substrate in neurons 2
PAH	phenylalanine hydroxylase
PDIA5	protein disulfide isomerase family A, member 5
PLD3	phospholipase D family, member 3
POTEF	POTE ankyrin domain family, member F
PPAPDC1B	phosphatidic acid phosphatase type 2 domain containing 1B
PRKCSH	protein kinase C substrate 80K-H
PTAR1	protein prenyltransferase alpha subunit repeat containing 1
RAB2B	RAB2B, member RAS oncogene family
RFT1	RFT1 homolog (S. cerevisiae)
RNF121	ring finger protein 121
RPL29P30	ribosomal protein L29 pseudogene 30
RPS27A	ribosomal protein S27a pseudogene 12; ribosomal protein S27a; ribosomal protein S27a pseudogene 11; ribosomal protein S27a pseudogene 16
RRAS	related RAS viral (r-ras) oncogene homolog
SCAMP5	secretory carrier membrane protein 5
SFT2D2	SFT2 domain containing 2
SLC10A7	solute carrier family 10 (sodium/bile acid cotransporter family), member 7
SLC12A8	solute carrier family 12 (potassium/chloride transporters), member 8
SLC39A7	solute carrier family 39 (zinc transporter), member 7
SLC9A3	solute carrier family 9 (sodium/hydrogen exchanger), member 3
SPACA5	sperm acrosome associated 5; sperm acrosome associated 5B
SRPR	signal recognition particle receptor (docking protein)
STK19	serine/threonine kinase 19
SYNGR2	synaptogyrin 2
TAX1BP3	Tax1 (human T-cell leukemia virus type I) binding protein 3
TEX14	testis expressed 14
TFCP2L1	transcription factor CP2-like 1
TM9SF1	transmembrane 9 superfamily member 1
TMEM147	transmembrane protein 147
TMEM95	transmembrane protein 95
TMPRSS4	transmembrane protease, serine 4
TP53TG5	TP53 target 5
TPM4	tropomyosin 4
TSPAN15	tetraspanin 15
UPK1A	uroplakin 1A
VDAC3	voltage-dependent anion channel 3
ZFP92	zinc finger protein 92 homolog (mouse)
ZNF317	zinc finger protein 317

## Sheet: MI_GENES
ID	Gene Name
AKR1C2	aldo-keto reductase family 1, member C2 (dihydrodiol dehydrogenase 2; bile acid binding protein; 3-alpha hydroxysteroid dehydrogenase, type III)
BCAP29	B-cell receptor-associated protein 29
BLZF1	basic leucine zipper nuclear factor 1
C1GALT1	core 1 synthase, glycoprotein-N-acetylgalactosamine 3-beta-galactosyltransferase, 1
CASD1	CAS1 domain containing 1
CCNE2	cyclin E2
CFB	complement factor B
COX7B	cytochrome c oxidase subunit VIIb
DSC3	desmocollin 3
EFTUD1	elongation factor Tu GTP binding domain containing 1
FAM126B	family with sequence similarity 126, member B
FAM27A	family with sequence similarity 27, member C; family with sequence similarity 27, member A; family with sequence similarity 27, member B
FRK	fyn-related kinase
FUNDC2	FUN14 domain containing 2
GATM	glycine amidinotransferase (L-arginine:glycine amidinotransferase)
GLI1	GLI family zinc finger 1
GLRA2	glycine receptor, alpha 2
GOSR1	golgi SNAP receptor complex member 1
GPR182	G protein-coupled receptor 182
GPR89B	G protein-coupled receptor 89C; G protein-coupled receptor 89B; G protein-coupled receptor 89A
IGKC	similar to hCG26659; immunoglobulin kappa constant; similar to Ig kappa chain V-I region HK102 precursor
ITPR2	inositol 1,4,5-triphosphate receptor, type 2
KCNJ1	potassium inwardly-rectifying channel, subfamily J, member 1
KDM6A	lysine (K)-specific demethylase 6A
KIFAP3	kinesin-associated protein 3
LRRC37A	leucine rich repeat containing 37A
MAGT1	magnesium transporter 1
MBNL3	muscleblind-like 3 (Drosophila)
MTM1	myotubularin 1
NECAP1	NECAP endocytosis associated 1
NSF	N-ethylmaleimide-sensitive factor
PALM3	Paralemmin-3
PIGN	phosphatidylinositol glycan anchor biosynthesis, class N
PNMA2	paraneoplastic antigen MA2
RBM7	RNA binding motif protein 7
RBMY1E	RNA binding motif protein, Y-linked, family 1, member B, C, D, E
RIT1	Ras-like without CAAX 1
RPS4Y1	ribosomal protein S4, Y-linked 1
RPS6KA6	ribosomal protein S6 kinase, 90kDa, polypeptide 6
RTN4RL1	reticulon 4 receptor-like 1
SEC62	SEC62 homolog (S. cerevisiae)
SFT2D2	SFT2 domain containing 2
SKIL	SKI-like oncogene
SLC38A9	solute carrier family 38, member 9
SNCB	synuclein, beta
SNRPN	small nuclear ribonucleoprotein polypeptide N; SNRPN upstream reading frame
SOAT1	sterol O-acyltransferase 1
SPCS2	signal peptidase complex subunit 2 homolog (S. cerevisiae); signal peptidase complex subunit 2 homolog pseudogene
SRP9	signal recognition particle 9-like 1; signal recognition particle 9kDa
TAF9B	TAF9B RNA polymerase II, TATA box binding protein (TBP)-associated factor, 31kDa
TMEM105	transmembrane protein 105
TMEM210	transmembrane protein 210
TSPY1	testis specific protein, Y-linked 3; testis specific protein, Y-linked 2; testis specific protein, Y-linked 1; testis specific protein, Y-linked pseudogene 7
USP17	similar to deubiquitinating enzyme 1; deubiquitinating enzyme 3; similar to deubiquitinating enzyme 3; ubiquitin specific peptidase 17
VAPA	VAMP (vesicle-associated membrane protein)-associated protein A, 33kDa
VBP1	von Hippel-Lindau binding protein 1
ZC3H12C	zinc finger CCCH-type containing 12C
ZNF841	zinc finger protein 841
ZNF845	zinc finger protein 845
